# Supplementary material for: What Does a KAP Survey Reveal about the Awareness Regarding Leishmaniasis among the Community of an Endemic Area in Sri Lanka?
Source: Trop Med Infect Dis. 2024 Feb 28;9(3):55. doi: 10.3390/tropicalmed9030055 (PMC10975155; doi:10.3390/tropicalmed9030055)
Supplement: Supplementary file 1 [file tropicalmed-09-00055-s001.zip]

Archive with 1 entries (1 files):
- tropicalmed-2657659-Supplementary.pdf
